# Supplementary material for: The genus Catathelasma (Catathelasmataceae, Basidiomycota) in China
Source: MycoKeys. 2020 Feb 3;62:123–38. doi: 10.3897/mycokeys.62.36633 (PMC7010842; doi:10.3897/mycokeys.62.36633)
Supplement: XML Treatment for Catathelasma imperiale [file mycokeys.62.36633-treatment1.xml]

<!DOCTYPE tp:taxon-treatment
  PUBLIC "-//TaxonX//DTD Taxonomic Treatment Publishing DTD v0 20100105//EN" "tax-treatment-NSO.dtd">
<tp:taxon-treatment xmlns:tp="http://www.plazi.org/taxpub"><tp:treatment-meta><kwd-group><label>Taxon classification</label><kwd><named-content xmlns:xlink="http://www.w3.org/1999/xlink" content-type="kingdom">Fungi</named-content></kwd><kwd><named-content xmlns:xlink="http://www.w3.org/1999/xlink" content-type="order">Agaricales</named-content></kwd><kwd><named-content xmlns:xlink="http://www.w3.org/1999/xlink" content-type="family">Tricholomataceae</named-content></kwd></kwd-group><mixed-citation publication-type="journal"><person-group><name><surname>Ge</surname><given-names>Zai-Wei</given-names></name><name><surname>Wu</surname><given-names>Jian-Yun</given-names></name><name><surname>Hao</surname><given-names>Yan-Jia</given-names></name><name><surname>Zhang</surname><given-names>Qingying</given-names></name><name><surname>An</surname><given-names>Yi-Feng</given-names></name><name><surname>Ryberg</surname><given-names>Martin</given-names></name></person-group><article-title>The genus <italic><tp:taxon-name><tp:taxon-name-part taxon-name-part-type="genus" reg="Catathelasma">Catathelasma</tp:taxon-name-part></tp:taxon-name></italic> (<tp:taxon-name><tp:taxon-name-part taxon-name-part-type="genus" reg="Catathelasmataceae">Catathelasmataceae</tp:taxon-name-part></tp:taxon-name>, <tp:taxon-name><tp:taxon-name-part taxon-name-part-type="phylum">Basidiomycota</tp:taxon-name-part></tp:taxon-name>) in China</article-title><source>MycoKeys</source><day>03</day><month>2</month><year>2020</year><volume>62</volume><fpage>123</fpage><lpage>138</lpage><pub-id pub-id-type="doi">10.3897/mycokeys.62.36633</pub-id></mixed-citation></tp:treatment-meta><tp:nomenclature><tp:taxon-name><object-id xmlns:xlink="http://www.w3.org/1999/xlink" content-type="arpha" xlink:type="simple">333E48E2-E1C9-5334-A469-ADF2F1A5CF89</object-id>
              <tp:taxon-name-part taxon-name-part-type="genus" reg="Catathelasma">Catathelasma</tp:taxon-name-part>
              <tp:taxon-name-part taxon-name-part-type="species" reg="imperiale">imperiale</tp:taxon-name-part>
            </tp:taxon-name><tp:taxon-authority>(P. Karst.) Singer</tp:taxon-authority><xref ref-type="fig" rid="F2">Fig. 2C, D</xref></tp:nomenclature><tp:treatment-sec sec-type="description" id="SECID0EZCBG"><title>Description.</title><p>Pileus 8–15 cm broad, hemispherical, convex to plano-convex, later expanded with decurved margin, sometimes depressed to funnel-shaped, smooth, dry to slightly viscid, greyish-brown, reddish-brownish or brown. Lamellae adnate to slightly decurrent, white to off-white when young, whitish to cream when mature, thick, 7–15 mm in height, with 1–2 series of lamellulae; edge smooth, grey to dark brown. Stipe 5–10 × 1.8–3.0 cm, fusiform, attenuate downwards, straight or curved, firm, with double annulus in which the lower annulus is often gelatinous and the upper annulus is membranous, with white to whitish upper surface and grey to brown lower surface. Context firm, white, not changing colour when cut; smell and taste farinaceous. Spore print white.</p><p>Basidiospores [60/3/3] 10–14.5 × 4.5–6 μm, hyaline in <abbrev xmlns:xlink="http://www.w3.org/1999/xlink" xlink:title="potassium hydroxide" id="ABBRID0EADBG" xlink:type="simple">KOH</abbrev>, amyloid, congophilous, smooth, oblong to subcylindrical in frontal view, subcylindrical to somewhat inequateral in side view, thin-walled, without germ pore. Basidia 35–48 × 7–10 μm, 4-spored, narrowly clavate, hyaline; sterigmata up to 5 μm long. Cheilocystidia basidiole-like, with yellow to brown contents. Pleurocystidia absent. Lamella trama bilateral, composed of more or less parallel to interwoven hyphae. Oleiferous hyphae present in both lamella and pileus trama. Pileipellis a thick ixocutis of loosely interwoven cylindrical, 2–8 μm wide gelatinised hyphae, interspersed with oleiferous hyphae. Clamp connections present, common.</p></tp:treatment-sec><tp:treatment-sec sec-type="ecology" id="SECID0EEDBG"><title>Ecology.</title><p>Ectomycorrhizal, solitary or scattered, in forests dominated by <italic><tp:taxon-name><tp:taxon-name-part taxon-name-part-type="genus" reg="Picea">Picea</tp:taxon-name-part></tp:taxon-name></italic> spp. or <italic><tp:taxon-name><tp:taxon-name-part taxon-name-part-type="genus" reg="Abies">Abies</tp:taxon-name-part></tp:taxon-name></italic> spp.</p></tp:treatment-sec><tp:treatment-sec sec-type="material" id="SECID0EYDBG"><title>Specimens examined.</title><p>China. Gansu Province: Gannan city, Diebu, Wabagou, alt. 2700 m, 12 August 2012, X. T. Zhu 662 (<named-content xmlns:xlink="http://www.w3.org/1999/xlink" content-type="dwc:institutional_code" xlink:type="simple">HKAS</named-content> 76511), under <italic><tp:taxon-name><tp:taxon-name-part taxon-name-part-type="genus" reg="Picea">Picea</tp:taxon-name-part></tp:taxon-name></italic> sp.; Sichuan Province: Gangzi prefecture, Dege, Manigange, alt. 4200 m, 9 August 2013, Z. W. Ge 3477 (<named-content xmlns:xlink="http://www.w3.org/1999/xlink" content-type="dwc:institutional_code" xlink:type="simple">HKAS</named-content> 84315), under <italic><tp:taxon-name><tp:taxon-name-part taxon-name-part-type="genus" reg="Picea">Picea</tp:taxon-name-part> <tp:taxon-name-part taxon-name-part-type="species" reg="asperata">asperata</tp:taxon-name-part></tp:taxon-name></italic> Mast.; same locality and date, X. B. Liu 251 (<named-content xmlns:xlink="http://www.w3.org/1999/xlink" content-type="dwc:institutional_code" xlink:type="simple">HKAS</named-content> 79952); Tibet: on the way from Bangda to Changdu, 6 August 2013, Z. W. Ge 3461 (<named-content xmlns:xlink="http://www.w3.org/1999/xlink" content-type="dwc:institutional_code" xlink:type="simple">HKAS</named-content> 84299), alt. 3980 m, under <italic><tp:taxon-name><tp:taxon-name-part taxon-name-part-type="genus" reg="Picea">Picea</tp:taxon-name-part> <tp:taxon-name-part taxon-name-part-type="species" reg="asperata">asperata</tp:taxon-name-part></tp:taxon-name></italic>.</p><fig id="F2" position="float" orientation="portrait"><object-id xmlns:xlink="http://www.w3.org/1999/xlink" content-type="doi" xlink:type="simple">10.3897/mycokeys.62.36633.figure2</object-id><object-id xmlns:xlink="http://www.w3.org/1999/xlink" content-type="arpha" xlink:type="simple">6A2ABE07-7AF2-5398-8FB3-2579189F65CB</object-id><label>Figure 2.</label><caption><p>Basidiomes of <italic><tp:taxon-name><tp:taxon-name-part taxon-name-part-type="genus" reg="Catathelasma">Catathelasma</tp:taxon-name-part></tp:taxon-name></italic> species in China. <bold>A</bold><italic><tp:taxon-name><tp:taxon-name-part taxon-name-part-type="genus" reg="Catathelasma">Catathelasma</tp:taxon-name-part> <tp:taxon-name-part taxon-name-part-type="species" reg="laorentou">laorentou</tp:taxon-name-part></tp:taxon-name></italic> (<named-content xmlns:xlink="http://www.w3.org/1999/xlink" content-type="dwc:institutional_code" xlink:type="simple">HKAS</named-content> 92245) <bold>B</bold><italic><tp:taxon-name><tp:taxon-name-part taxon-name-part-type="genus" reg="Catathelasma">Catathelasma</tp:taxon-name-part> <tp:taxon-name-part taxon-name-part-type="species" reg="subalpinum">subalpinum</tp:taxon-name-part></tp:taxon-name></italic> (<named-content xmlns:xlink="http://www.w3.org/1999/xlink" content-type="dwc:institutional_code" xlink:type="simple">HKAS</named-content> 67751) <bold>C</bold><italic><tp:taxon-name><tp:taxon-name-part taxon-name-part-type="genus" reg="Catathelasma">Catathelasma</tp:taxon-name-part> <tp:taxon-name-part taxon-name-part-type="species" reg="imperiale">imperiale</tp:taxon-name-part></tp:taxon-name></italic> (<named-content xmlns:xlink="http://www.w3.org/1999/xlink" content-type="dwc:institutional_code" xlink:type="simple">HKAS</named-content> 79952) <bold>D</bold> Young <italic><tp:taxon-name><tp:taxon-name-part taxon-name-part-type="genus" reg="Catathelasma">Catathelasma</tp:taxon-name-part> <tp:taxon-name-part taxon-name-part-type="species" reg="imperiale">imperiale</tp:taxon-name-part></tp:taxon-name></italic> (<named-content xmlns:xlink="http://www.w3.org/1999/xlink" content-type="dwc:institutional_code" xlink:type="simple">HKAS</named-content> 84299) in association with roots of <italic><tp:taxon-name><tp:taxon-name-part taxon-name-part-type="genus" reg="Picea">Picea</tp:taxon-name-part> <tp:taxon-name-part taxon-name-part-type="species" reg="asperata">asperata</tp:taxon-name-part></tp:taxon-name></italic> Mast. Scale bars: 2.5 cm.</p></caption><graphic xmlns:xlink="http://www.w3.org/1999/xlink" xlink:href="mycokeys-62-123-g002.jpg" position="float" orientation="portrait" xlink:type="simple" id="oo_376058.jpg"><uri content-type="original_file" xlink:type="simple">https://binary.pensoft.net/fig/376058</uri></graphic></fig></tp:treatment-sec></tp:taxon-treatment>
