# Supplementary material for: The genus Catathelasma (Catathelasmataceae, Basidiomycota) in China
Source: MycoKeys. 2020 Feb 3;62:123–38. doi: 10.3897/mycokeys.62.36633 (PMC7010842; doi:10.3897/mycokeys.62.36633)
Supplement: XML Treatment for Catathelasma laorentou [file mycokeys.62.36633-treatment2.xml]

<!DOCTYPE tp:taxon-treatment
  PUBLIC "-//TaxonX//DTD Taxonomic Treatment Publishing DTD v0 20100105//EN" "tax-treatment-NSO.dtd">
<tp:taxon-treatment xmlns:tp="http://www.plazi.org/taxpub"><tp:treatment-meta><kwd-group><label>Taxon classification</label><kwd><named-content xmlns:xlink="http://www.w3.org/1999/xlink" content-type="kingdom">Fungi</named-content></kwd><kwd><named-content xmlns:xlink="http://www.w3.org/1999/xlink" content-type="order">Agaricales</named-content></kwd><kwd><named-content xmlns:xlink="http://www.w3.org/1999/xlink" content-type="family">Tricholomataceae</named-content></kwd></kwd-group><mixed-citation publication-type="journal"><person-group><name><surname>Ge</surname><given-names>Zai-Wei</given-names></name><name><surname>Wu</surname><given-names>Jian-Yun</given-names></name><name><surname>Hao</surname><given-names>Yan-Jia</given-names></name><name><surname>Zhang</surname><given-names>Qingying</given-names></name><name><surname>An</surname><given-names>Yi-Feng</given-names></name><name><surname>Ryberg</surname><given-names>Martin</given-names></name></person-group><article-title>The genus <italic><tp:taxon-name><tp:taxon-name-part taxon-name-part-type="genus" reg="Catathelasma">Catathelasma</tp:taxon-name-part></tp:taxon-name></italic> (<tp:taxon-name><tp:taxon-name-part taxon-name-part-type="genus" reg="Catathelasmataceae">Catathelasmataceae</tp:taxon-name-part></tp:taxon-name>, <tp:taxon-name><tp:taxon-name-part taxon-name-part-type="phylum">Basidiomycota</tp:taxon-name-part></tp:taxon-name>) in China</article-title><source>MycoKeys</source><day>03</day><month>2</month><year>2020</year><volume>62</volume><fpage>123</fpage><lpage>138</lpage><pub-id pub-id-type="doi">10.3897/mycokeys.62.36633</pub-id></mixed-citation></tp:treatment-meta><tp:nomenclature><tp:taxon-name><object-id xmlns:xlink="http://www.w3.org/1999/xlink" content-type="arpha" xlink:type="simple">B11BAE88-ED0B-587A-9177-2192454467DF</object-id>
              <tp:taxon-name-part taxon-name-part-type="genus" reg="Catathelasma">Catathelasma</tp:taxon-name-part>
              <tp:taxon-name-part taxon-name-part-type="species" reg="laorentou">laorentou</tp:taxon-name-part>
              <object-id xmlns:xlink="http://www.w3.org/1999/xlink" content-type="mycobank" xlink:type="simple">830871</object-id>
            </tp:taxon-name><tp:taxon-authority>Z.W. Ge</tp:taxon-authority><tp:taxon-status xmlns:xlink="http://www.w3.org/1999/xlink" xlink:type="simple">sp. nov.</tp:taxon-status><xref ref-type="fig" rid="F2">Figs 2A</xref><xref ref-type="fig" rid="F3">, 3</xref></tp:nomenclature><tp:treatment-sec sec-type="diagnosis" id="SECID0E6KBG"><title>Diagnosis.</title><p>This species is distinguished from <italic><tp:taxon-name><tp:taxon-name-part taxon-name-part-type="genus" reg="Catathelasma">C.</tp:taxon-name-part> <tp:taxon-name-part taxon-name-part-type="species" reg="ventricosum">ventricosum</tp:taxon-name-part></tp:taxon-name></italic> (Peck) Singer by having pale yellow to greyish-yellow basidiomes, longer stipes, abundant clamp connections and associations with <italic><tp:taxon-name><tp:taxon-name-part taxon-name-part-type="genus" reg="Pinus">Pinus</tp:taxon-name-part> <tp:taxon-name-part taxon-name-part-type="species" reg="yunnanensis">yunnanensis</tp:taxon-name-part></tp:taxon-name></italic> Mast. and <italic><tp:taxon-name><tp:taxon-name-part taxon-name-part-type="genus" reg="Keteleeria">Keteleeria</tp:taxon-name-part> <tp:taxon-name-part taxon-name-part-type="species" reg="evelyniana">evelyniana</tp:taxon-name-part></tp:taxon-name></italic> Franchet in south-western China.</p></tp:treatment-sec><tp:treatment-sec sec-type="material" id="SECID0EGMBG"><title>Type.</title><p>China. Yunnan Province: Chuxiong, Zixi Mountain, alt. 1950 m, in forest dominated by <italic><tp:taxon-name><tp:taxon-name-part taxon-name-part-type="genus" reg="Keteleeria">K.</tp:taxon-name-part> <tp:taxon-name-part taxon-name-part-type="species" reg="evelyniana">evelyniana</tp:taxon-name-part></tp:taxon-name></italic> Mast. and <italic><tp:taxon-name><tp:taxon-name-part taxon-name-part-type="genus" reg="Pinus">P.</tp:taxon-name-part> <tp:taxon-name-part taxon-name-part-type="species" reg="yunnanensis">yunnanensis</tp:taxon-name-part></tp:taxon-name></italic> Franchet, 26 August 2017, Z. W. Ge 4070 (Holotype: <named-content xmlns:xlink="http://www.w3.org/1999/xlink" content-type="dwc:institutional_code" xlink:type="simple">HKAS</named-content> 105984). GenBank accession numbers: – <abbrev xmlns:xlink="http://www.w3.org/1999/xlink" xlink:title="internal transcribed spacer" id="ABBRID0EKNBG" xlink:type="simple">ITS</abbrev>, <ext-link xmlns:xlink="http://www.w3.org/1999/xlink" ext-link-type="gen" xlink:href="MK909107" xlink:type="simple">MK909107</ext-link>.</p></tp:treatment-sec><tp:treatment-sec sec-type="description" id="SECID0ETNBG"><title>Description.</title><p>Pileus 10–24 cm broad, hemispherical to convex at first, expanding to convex to broadly convex with age; surface initially white, then yellowish-white (1A2) to pale yellow (1A3), greyish-yellow (2B3) with age, smooth at first, irregularly depressed, margin more or less incurved, slightly viscid to viscid when wet, occasionally with whitish veil remnants. Lamellae decurrent, white to off-white when young, whitish when mature, thick, 7–15 mm in height, with 1–2 series of lamellulae, edge smooth. Stipe 6–24 × 1.5–8 cm, fusiform, attenuate downwards, straight or curved, firm, with double annulus in which the lower annulus is flimsy and the upper annulus is membranous to leathery, yellowish-white, often split into several pedals. Context white, 2.1–4.5 cm thick in pileus, white in pileus and stipe, not changing colour when cut; smell and taste farinaceous. Spore print white.</p><p>Basidiospores [70/3/3] (8) 9–12(15) × (4) 5–6.5 (7) μm (mean 9.9 ± 1.3 × 5.8 ± 0.5 μm), Q = (1.23) 1.33–2.2 (2.75), <abbrev xmlns:xlink="http://www.w3.org/1999/xlink" xlink:title="average quotient" id="ABBRID0E1NBG" xlink:type="simple">Qav</abbrev> = 1.72 ± 0.30, ellipsoid, oblong to subcylindrical in frontal view, subcylindrical to somewhat inequateral in side view, hyaline in <abbrev xmlns:xlink="http://www.w3.org/1999/xlink" xlink:title="potassium hydroxide" id="ABBRID0E5NBG" xlink:type="simple">KOH</abbrev>, amyloid, congophilous, smooth, thin walled, without germ pore. Basidia 38–50 × 8–10 μm, narrowly clavate, 4-spored, hyaline; sterigmata up to 6 μm long. Cheilocystidia basidiole-like, hyalinous. Pleurocystidia absent. Lamella trama subregular, somewhat bilateral towards lamella edge, made up of more or less parallel to interwoven hyphae. Oleiferous hyphae present in both lamella and pileus trama. Pileipellis a thick ixocutis (850–1000 μm thick) of loosely interwoven cylindrical, gelatinised hyphae 2–10 μm in width, interspersed with oleiferous hyphae. Clamp connections present, common.</p></tp:treatment-sec><tp:treatment-sec sec-type="distribution" id="SECID0ECOBG"><title>Distribution.</title><p>Known from Sichuan and Yunnan provinces in south-western China.</p></tp:treatment-sec><tp:treatment-sec sec-type="ecology" id="SECID0EHOBG"><title>Ecology.</title><p>Presumably ectomycorrhizal, solitary or scattered, rarely in small clusters of 2–5 basidiomes in <italic><tp:taxon-name><tp:taxon-name-part taxon-name-part-type="genus" reg="Pinus">Pinus</tp:taxon-name-part></tp:taxon-name></italic> or <italic><tp:taxon-name><tp:taxon-name-part taxon-name-part-type="genus" reg="Keteleeria">Keteleeria</tp:taxon-name-part></tp:taxon-name></italic> forests.</p></tp:treatment-sec><tp:treatment-sec sec-type="etymology" id="SECID0E2OBG"><title>Etymology.</title><p>From ‘lao ren tou jun’, a transliteration of the Chinese name “老人头菌” which is a local common name used in the wild mushroom markets in Yunnan, China. The literal translation is “fungus that looks like the shiny bald pate of The God of Longevity”.</p></tp:treatment-sec><tp:treatment-sec sec-type="material" id="SECID0EAPBG"><title>Additional specimens examined.</title><p>China. Yunnan Province, Chuxiong, Nanhua, wild mushroom market, 12 August 2014, Z. W. Ge 3620 (<named-content xmlns:xlink="http://www.w3.org/1999/xlink" content-type="dwc:institutional_code" xlink:type="simple">HKAS</named-content> 84458); Dali, Bingchuan, Jizu Mountain, alt. 2350 m, 4 August 2013, J. Qin 728 (<named-content xmlns:xlink="http://www.w3.org/1999/xlink" content-type="dwc:institutional_code" xlink:type="simple">HKAS</named-content> 81166); Kunming, Aziying, 15 August 2015, Z. W. Ge 3765 (<named-content xmlns:xlink="http://www.w3.org/1999/xlink" content-type="dwc:institutional_code" xlink:type="simple">HKAS</named-content> 92245); Kunming, Yeyahu, alt. 2000 m, 22 September 2012, L. H. Han 23 (<named-content xmlns:xlink="http://www.w3.org/1999/xlink" content-type="dwc:institutional_code" xlink:type="simple">HKAS</named-content> 78582); Lijiang, Ninglang, alt. 2300 m, in <italic><tp:taxon-name><tp:taxon-name-part taxon-name-part-type="genus" reg="Pinus">Pinus</tp:taxon-name-part> <tp:taxon-name-part taxon-name-part-type="species" reg="yunnanensis">yunnanensis</tp:taxon-name-part></tp:taxon-name></italic> forest, 6 August 2011, T. Guo 368 (<named-content xmlns:xlink="http://www.w3.org/1999/xlink" content-type="dwc:institutional_code" xlink:type="simple">HKAS</named-content> 71264); Sichuan Province: Muli, Liziping, alt. 2500 m, in <italic><tp:taxon-name><tp:taxon-name-part taxon-name-part-type="genus" reg="Pinus">Pinus</tp:taxon-name-part> <tp:taxon-name-part taxon-name-part-type="species" reg="yunnanensis">yunnanensis</tp:taxon-name-part></tp:taxon-name></italic> forest, 31 July 2012, Y. J. Hao 688 (<named-content xmlns:xlink="http://www.w3.org/1999/xlink" content-type="dwc:institutional_code" xlink:type="simple">HKAS</named-content> 76346).</p></tp:treatment-sec><tp:treatment-sec sec-type="discussion" id="SECID0EMRBG"><title>Discussion.</title><p><italic><tp:taxon-name><tp:taxon-name-part taxon-name-part-type="genus" reg="Catathelasma">Catathelasma</tp:taxon-name-part> <tp:taxon-name-part taxon-name-part-type="species" reg="laorentou">laorentou</tp:taxon-name-part></tp:taxon-name></italic> is morphologically similar to <italic><tp:taxon-name><tp:taxon-name-part taxon-name-part-type="genus" reg="Catathelasma">C.</tp:taxon-name-part> <tp:taxon-name-part taxon-name-part-type="species" reg="ventricosum">ventricosum</tp:taxon-name-part></tp:taxon-name></italic> (Peck) Singer, a species originally described from North America. Both species have ellipsoid basidiospores, large-sized hemispherical pilei and a pileipellis composed of an ixocutis layer. However, <italic><tp:taxon-name><tp:taxon-name-part taxon-name-part-type="genus" reg="Catathelasma">C.</tp:taxon-name-part> <tp:taxon-name-part taxon-name-part-type="species" reg="laorentou">laorentou</tp:taxon-name-part></tp:taxon-name></italic> has abundant clamp connections, smaller basidiospores (9–11 × 5–6 μm), larger basidia (38–50 × 8–10 μm) and is found in coniferous forest dominated by <italic><tp:taxon-name><tp:taxon-name-part taxon-name-part-type="genus" reg="Pinus">P.</tp:taxon-name-part> <tp:taxon-name-part taxon-name-part-type="species" reg="yunnanensis">yunnanensis</tp:taxon-name-part></tp:taxon-name></italic> and <italic><tp:taxon-name><tp:taxon-name-part taxon-name-part-type="genus" reg="Keteleeria">K.</tp:taxon-name-part> <tp:taxon-name-part taxon-name-part-type="species" reg="evelyniana">evelyniana</tp:taxon-name-part></tp:taxon-name></italic> from south-western China, while <italic><tp:taxon-name><tp:taxon-name-part taxon-name-part-type="genus" reg="Catathelasma">C.</tp:taxon-name-part> <tp:taxon-name-part taxon-name-part-type="species" reg="ventricosum">ventricosum</tp:taxon-name-part></tp:taxon-name></italic> is found alongside hardwood (<xref ref-type="bibr" rid="B25">Singer 1940</xref>).</p><p><italic><tp:taxon-name><tp:taxon-name-part taxon-name-part-type="genus" reg="Catathelasma">Catathelasma</tp:taxon-name-part> <tp:taxon-name-part taxon-name-part-type="species" reg="singeri">singeri</tp:taxon-name-part></tp:taxon-name></italic> Mitchel &amp; A.H. Sm. from the USA is morphologically similar to <italic><tp:taxon-name><tp:taxon-name-part taxon-name-part-type="genus" reg="Catathelasma">C.</tp:taxon-name-part> <tp:taxon-name-part taxon-name-part-type="species" reg="laorentou">laorentou</tp:taxon-name-part></tp:taxon-name></italic>, but the former differs by its dull pale ochraceous to dingy olive buff pileus which is slimy viscid and shows similarities to <italic><tp:taxon-name><tp:taxon-name-part taxon-name-part-type="genus" reg="Hygrophorus">Hygrophorus</tp:taxon-name-part></tp:taxon-name></italic> Fr., smaller basidiomes (pileus around 6 cm, stipe 4 × 1.2 cm), bearing basidiole-like or narrower cheilocystidia. <italic><tp:taxon-name><tp:taxon-name-part taxon-name-part-type="genus" reg="Catathelasma">Catathelasma</tp:taxon-name-part> <tp:taxon-name-part taxon-name-part-type="species" reg="singeri">singeri</tp:taxon-name-part></tp:taxon-name></italic> was collected from the aspen zone, which was dominated by <italic><tp:taxon-name><tp:taxon-name-part taxon-name-part-type="genus" reg="Populus">Populus</tp:taxon-name-part> <tp:taxon-name-part taxon-name-part-type="species" reg="tremuloides">tremuloides</tp:taxon-name-part></tp:taxon-name></italic> and <tp:taxon-name><tp:taxon-name-part taxon-name-part-type="family">Pinaceae</tp:taxon-name-part></tp:taxon-name> species, although the specific host tree was not mentioned (<xref ref-type="bibr" rid="B18">Mitchel and Smith 1978</xref>).</p><p><italic><tp:taxon-name><tp:taxon-name-part taxon-name-part-type="genus" reg="Catathelasma">Catathelasma</tp:taxon-name-part> <tp:taxon-name-part taxon-name-part-type="species" reg="imperiale">imperiale</tp:taxon-name-part></tp:taxon-name></italic>, originally described from Europe, is distinguished by its greyish-brown, reddish-brownish or brown basidiomes (Fig. <xref ref-type="fig" rid="F2">2C, D</xref>), cylindrical cheilocystidia with yellow contents and its association with species of <italic><tp:taxon-name><tp:taxon-name-part taxon-name-part-type="genus" reg="Pinus">Pinus</tp:taxon-name-part></tp:taxon-name></italic>, <italic><tp:taxon-name><tp:taxon-name-part taxon-name-part-type="genus" reg="Picea">Picea</tp:taxon-name-part></tp:taxon-name></italic> and <italic><tp:taxon-name><tp:taxon-name-part taxon-name-part-type="genus" reg="Abies">Abies</tp:taxon-name-part></tp:taxon-name></italic> (<xref ref-type="bibr" rid="B15">Læssøe and Petersen 2019</xref>; <xref ref-type="bibr" rid="B32">Vellinga 1999</xref>; personal observation by the first author).</p><fig id="F3" position="float" orientation="portrait"><object-id xmlns:xlink="http://www.w3.org/1999/xlink" content-type="doi" xlink:type="simple">10.3897/mycokeys.62.36633.figure3</object-id><object-id xmlns:xlink="http://www.w3.org/1999/xlink" content-type="arpha" xlink:type="simple">270A8C03-57DE-5CEF-A235-F9D799BD7C27</object-id><label>Figure 3.</label><caption><p>Microscopic features of <italic><tp:taxon-name><tp:taxon-name-part taxon-name-part-type="genus" reg="Catathelasma">Catathelasma</tp:taxon-name-part> <tp:taxon-name-part taxon-name-part-type="species" reg="laorentou">laorentou</tp:taxon-name-part></tp:taxon-name></italic> (<named-content xmlns:xlink="http://www.w3.org/1999/xlink" content-type="dwc:institutional_code" xlink:type="simple">HKAS</named-content> 105984) <bold>A</bold> Basidiospores <bold>B</bold> Basidia <bold>C</bold> Pileipellis. Oleiferous hyphae are indicated by thick-walled hyphae. Scale bars: 10 μm.</p></caption><graphic xmlns:xlink="http://www.w3.org/1999/xlink" xlink:href="mycokeys-62-123-g003.jpg" position="float" orientation="portrait" xlink:type="simple" id="oo_376059.jpg"><uri content-type="original_file" xlink:type="simple">https://binary.pensoft.net/fig/376059</uri></graphic></fig></tp:treatment-sec><tp:treatment-sec><!--Section generated to contain objects referenced in tp:taxon-treatment.--><fig id="F2" position="float" orientation="portrait"><object-id xmlns:xlink="http://www.w3.org/1999/xlink" content-type="doi" xlink:type="simple">10.3897/mycokeys.62.36633.figure2</object-id><object-id xmlns:xlink="http://www.w3.org/1999/xlink" content-type="arpha" xlink:type="simple">6A2ABE07-7AF2-5398-8FB3-2579189F65CB</object-id><label>Figure 2.</label><caption><p>Basidiomes of <italic><tp:taxon-name><tp:taxon-name-part taxon-name-part-type="genus" reg="Catathelasma">Catathelasma</tp:taxon-name-part></tp:taxon-name></italic> species in China. <bold>A</bold><italic><tp:taxon-name><tp:taxon-name-part taxon-name-part-type="genus" reg="Catathelasma">Catathelasma</tp:taxon-name-part> <tp:taxon-name-part taxon-name-part-type="species" reg="laorentou">laorentou</tp:taxon-name-part></tp:taxon-name></italic> (<named-content xmlns:xlink="http://www.w3.org/1999/xlink" content-type="dwc:institutional_code" xlink:type="simple">HKAS</named-content> 92245) <bold>B</bold><italic><tp:taxon-name><tp:taxon-name-part taxon-name-part-type="genus" reg="Catathelasma">Catathelasma</tp:taxon-name-part> <tp:taxon-name-part taxon-name-part-type="species" reg="subalpinum">subalpinum</tp:taxon-name-part></tp:taxon-name></italic> (<named-content xmlns:xlink="http://www.w3.org/1999/xlink" content-type="dwc:institutional_code" xlink:type="simple">HKAS</named-content> 67751) <bold>C</bold><italic><tp:taxon-name><tp:taxon-name-part taxon-name-part-type="genus" reg="Catathelasma">Catathelasma</tp:taxon-name-part> <tp:taxon-name-part taxon-name-part-type="species" reg="imperiale">imperiale</tp:taxon-name-part></tp:taxon-name></italic> (<named-content xmlns:xlink="http://www.w3.org/1999/xlink" content-type="dwc:institutional_code" xlink:type="simple">HKAS</named-content> 79952) <bold>D</bold> Young <italic><tp:taxon-name><tp:taxon-name-part taxon-name-part-type="genus" reg="Catathelasma">Catathelasma</tp:taxon-name-part> <tp:taxon-name-part taxon-name-part-type="species" reg="imperiale">imperiale</tp:taxon-name-part></tp:taxon-name></italic> (<named-content xmlns:xlink="http://www.w3.org/1999/xlink" content-type="dwc:institutional_code" xlink:type="simple">HKAS</named-content> 84299) in association with roots of <italic><tp:taxon-name><tp:taxon-name-part taxon-name-part-type="genus" reg="Picea">Picea</tp:taxon-name-part> <tp:taxon-name-part taxon-name-part-type="species" reg="asperata">asperata</tp:taxon-name-part></tp:taxon-name></italic> Mast. Scale bars: 2.5 cm.</p></caption><graphic xmlns:xlink="http://www.w3.org/1999/xlink" xlink:href="mycokeys-62-123-g002.jpg" position="float" orientation="portrait" xlink:type="simple" id="oo_376058.jpg"><uri content-type="original_file" xlink:type="simple">https://binary.pensoft.net/fig/376058</uri></graphic></fig></tp:treatment-sec><ref-list><ref id="B25"><mixed-citation xmlns:xlink="http://www.w3.org/1999/xlink" xlink:type="simple"><person-group><name name-style="western"><surname>Singer</surname><given-names>R</given-names></name></person-group> (<year>1940</year>) <article-title>Notes sur quelques Basidiomycètes.</article-title><source>Revue de Mycologie</source><volume>5</volume>: <fpage>3</fpage>–<lpage>13</lpage>.</mixed-citation></ref><ref id="B18"><mixed-citation xmlns:xlink="http://www.w3.org/1999/xlink" xlink:type="simple"><person-group><name name-style="western"><surname>Mitchel</surname><given-names>DH</given-names></name><name name-style="western"><surname>Smith</surname><given-names>AH</given-names></name></person-group> (<year>1978</year>) <article-title>Notes on Colorado fungi III: new and interesting mushrooms from the aspen zone.</article-title><source>Mycologia</source><volume>70</volume>: <fpage>1040</fpage>–<lpage>1063</lpage>. <ext-link xlink:type="simple" ext-link-type="doi" xlink:href="10.2307/3759137">https://doi.org/10.2307/3759137</ext-link></mixed-citation></ref><ref id="B15"><mixed-citation xmlns:xlink="http://www.w3.org/1999/xlink" xlink:type="simple"><person-group><name name-style="western"><surname>Læssøe</surname><given-names>T</given-names></name><name name-style="western"><surname>Petersen</surname><given-names>JH</given-names></name></person-group> (<year>2019</year>) <tp:taxon-name><tp:taxon-name-part taxon-name-part-type="kingdom">Fungi</tp:taxon-name-part></tp:taxon-name> of Temperate Europe vol.1. Princeton University Press.</mixed-citation></ref><ref id="B32"><mixed-citation xmlns:xlink="http://www.w3.org/1999/xlink" xlink:type="simple"><person-group><name name-style="western"><surname>Vellinga</surname><given-names>EC</given-names></name></person-group> (<year>1999</year>) 39. <italic><tp:taxon-name><tp:taxon-name-part taxon-name-part-type="genus">Catathelasma</tp:taxon-name-part></tp:taxon-name></italic> Lovej. In Bot. Gaz. 50: 383.1910. In: Bas et al. (Eds) Flora agaricina Neerlandica: critical monographs on families of agarics and boleti occurring in the Netherlands. Vol. 4, A. General part, B. Taxonomic part, <tp:taxon-name><tp:taxon-name-part taxon-name-part-type="family">Strophariaceae</tp:taxon-name-part></tp:taxon-name>, <tp:taxon-name><tp:taxon-name-part taxon-name-part-type="genus">Tricholomataceae</tp:taxon-name-part></tp:taxon-name> (3). Rotterdam: Balkema.</mixed-citation></ref></ref-list></tp:taxon-treatment>
