# Supplementary material for: The genus Catathelasma (Catathelasmataceae, Basidiomycota) in China
Source: MycoKeys. 2020 Feb 3;62:123–38. doi: 10.3897/mycokeys.62.36633 (PMC7010842; doi:10.3897/mycokeys.62.36633)
Supplement: XML Treatment for Catathelasma subalpinum [file mycokeys.62.36633-treatment3.xml]

<!DOCTYPE tp:taxon-treatment
  PUBLIC "-//TaxonX//DTD Taxonomic Treatment Publishing DTD v0 20100105//EN" "tax-treatment-NSO.dtd">
<tp:taxon-treatment xmlns:tp="http://www.plazi.org/taxpub"><tp:treatment-meta><kwd-group><label>Taxon classification</label><kwd><named-content xmlns:xlink="http://www.w3.org/1999/xlink" content-type="kingdom">Fungi</named-content></kwd><kwd><named-content xmlns:xlink="http://www.w3.org/1999/xlink" content-type="order">Agaricales</named-content></kwd><kwd><named-content xmlns:xlink="http://www.w3.org/1999/xlink" content-type="family">Tricholomataceae</named-content></kwd></kwd-group><mixed-citation publication-type="journal"><person-group><name><surname>Ge</surname><given-names>Zai-Wei</given-names></name><name><surname>Wu</surname><given-names>Jian-Yun</given-names></name><name><surname>Hao</surname><given-names>Yan-Jia</given-names></name><name><surname>Zhang</surname><given-names>Qingying</given-names></name><name><surname>An</surname><given-names>Yi-Feng</given-names></name><name><surname>Ryberg</surname><given-names>Martin</given-names></name></person-group><article-title>The genus <italic><tp:taxon-name><tp:taxon-name-part taxon-name-part-type="genus" reg="Catathelasma">Catathelasma</tp:taxon-name-part></tp:taxon-name></italic> (<tp:taxon-name><tp:taxon-name-part taxon-name-part-type="genus" reg="Catathelasmataceae">Catathelasmataceae</tp:taxon-name-part></tp:taxon-name>, <tp:taxon-name><tp:taxon-name-part taxon-name-part-type="phylum">Basidiomycota</tp:taxon-name-part></tp:taxon-name>) in China</article-title><source>MycoKeys</source><day>03</day><month>2</month><year>2020</year><volume>62</volume><fpage>123</fpage><lpage>138</lpage><pub-id pub-id-type="doi">10.3897/mycokeys.62.36633</pub-id></mixed-citation></tp:treatment-meta><tp:nomenclature><tp:taxon-name><object-id xmlns:xlink="http://www.w3.org/1999/xlink" content-type="arpha" xlink:type="simple">851BE553-C1EA-591C-B763-EECDF107494A</object-id>
              <tp:taxon-name-part taxon-name-part-type="genus" reg="Catathelasma">Catathelasma</tp:taxon-name-part>
              <tp:taxon-name-part taxon-name-part-type="species" reg="subalpinum">subalpinum</tp:taxon-name-part>
              <object-id xmlns:xlink="http://www.w3.org/1999/xlink" content-type="mycobank" xlink:type="simple">830872</object-id>
            </tp:taxon-name><tp:taxon-authority>Z. W. Ge</tp:taxon-authority><tp:taxon-status xmlns:xlink="http://www.w3.org/1999/xlink" xlink:type="simple">sp. nov.</tp:taxon-status><xref ref-type="fig" rid="F2">Figs 2B</xref><xref ref-type="fig" rid="F4">, 4</xref></tp:nomenclature><tp:treatment-sec sec-type="diagnosis" id="SECID0E2ZBG"><title>Diagnosis.</title><p><italic><tp:taxon-name><tp:taxon-name-part taxon-name-part-type="genus" reg="Catathelasma">Catathelasma</tp:taxon-name-part> <tp:taxon-name-part taxon-name-part-type="species" reg="subalpinum">subalpinum</tp:taxon-name-part></tp:taxon-name></italic> is distinguished from <italic><tp:taxon-name><tp:taxon-name-part taxon-name-part-type="genus" reg="Catathelasma">C.</tp:taxon-name-part> <tp:taxon-name-part taxon-name-part-type="species" reg="laorentou">laorentou</tp:taxon-name-part></tp:taxon-name></italic> by having greyish-yellow to grey pilei, higher elevation (alt. 2600–3500 m) occurrence and association with <italic><tp:taxon-name><tp:taxon-name-part taxon-name-part-type="genus" reg="Pinus">Pinus</tp:taxon-name-part> <tp:taxon-name-part taxon-name-part-type="species" reg="densata">densata</tp:taxon-name-part></tp:taxon-name></italic> Mast.</p></tp:treatment-sec><tp:treatment-sec sec-type="material" id="SECID0EC2BG"><title>Type.</title><p>China. Yunnan Province: Lijiang, Ninglang, Xichuan Xiang, 14 July, 2010, J. Qin 65 (Holotype: <named-content xmlns:xlink="http://www.w3.org/1999/xlink" content-type="dwc:institutional_code" xlink:type="simple">HKAS</named-content> 67751). GenBank accession numbers: – <abbrev xmlns:xlink="http://www.w3.org/1999/xlink" xlink:title="internal transcribed spacer" id="ABBRID0EQ2BG" xlink:type="simple">ITS</abbrev>, <ext-link xmlns:xlink="http://www.w3.org/1999/xlink" ext-link-type="gen" xlink:href="MK909099" xlink:type="simple">MK909099</ext-link>; <abbrev xmlns:xlink="http://www.w3.org/1999/xlink" xlink:title="large subunit" id="ABBRID0EZ2BG" xlink:type="simple">LSU</abbrev>, <ext-link xmlns:xlink="http://www.w3.org/1999/xlink" ext-link-type="gen" xlink:href="MK909121" xlink:type="simple">MK909121</ext-link>.</p></tp:treatment-sec><tp:treatment-sec sec-type="description" id="SECID0EC3BG"><title>Description.</title><p>Pileus 3.5–15 cm broad, hemispherical at early stage, expanding to broadly convex with age, shallowly depressed at centre, white to dirty white at first, then greyish-white (1B1) to greyish-yellow (4C4), grey (8B1) when mature, with incurved margin, viscid when wet, sometimes irregularly cracked. Lamellae slightly decurrent, crowded, whitish, thick, 8 mm in height, with 2–3 tiers of lamellulae, with smooth edge, covered by a white, well developed, thick membranous veil in early stage. Stipe 11–14 × 3–5.5 cm, fusiform, attenuated downwards, whitish to yellowish-white, firm, with double annulus in which the lower annulus is flimsy and the upper one is membranous, thick, around 2.5 cm away from the stipe apex; with white inner side and greyish-yellow outer side. Context white in pileus and stipe, not changing colour when cut, 3.5 cm thick in pileus; smell and taste farinaceous. Spore print white.</p><p>Basidiospores [43/2/2] (9) 10–12 × 5–6 μm (mean 10.7 ± 0.8 × 5.4 ± 0.5 μm), Q = (1.67) 1.80–2.20 (2.40), Qm = 1.99 ± 0.18, subcylindrical in frontal view, subcylindrical to somewhat inequilateral in side view, hyaline in <abbrev xmlns:xlink="http://www.w3.org/1999/xlink" xlink:title="potassium hydroxide" id="ABBRID0EJ3BG" xlink:type="simple">KOH</abbrev>, amyloid, smooth, thin-walled. Basidia 35–45 × 8–9 μm, narrowly clavate, 4-spored; sterigmata up to 5 μm long. Pleurocystidia none. Cheilocystidia basidiole-like, hyalinous. Lamella trama subregular, somewhat bilateral towards lamella edge, made up of more or less parallel to interwoven hyphae. Oleiferous hyphae present in both lamella and pileus trama. Pileipellis a thick ixolattice (500–650 μm thick) of 1.5–10 μm wide hyphae which gelatinise and collapse, occasionally interspersed with oleiferous hyphae; the layer grading gradually into pileal trama. Clamp connections abundant in all tissues.</p></tp:treatment-sec><tp:treatment-sec sec-type="distribution" id="SECID0EN3BG"><title>Distribution.</title><p>Known from Yunnan Province, south-western China.</p></tp:treatment-sec><tp:treatment-sec sec-type="ecology" id="SECID0ES3BG"><title>Ecology.</title><p>Presumably ectomycorrhizal, in <italic><tp:taxon-name><tp:taxon-name-part taxon-name-part-type="genus" reg="Pinus">Pinus</tp:taxon-name-part> <tp:taxon-name-part taxon-name-part-type="species" reg="densata">densata</tp:taxon-name-part></tp:taxon-name></italic> forests distributed at around alt. 2600–3500 m. Solitary to scattered, terrestrial.</p></tp:treatment-sec><tp:treatment-sec sec-type="etymology" id="SECID0ED4BG"><title>Etymology.</title><p>The epithet "<italic>subalpinum</italic>" refers to the distribution range of the species.</p></tp:treatment-sec><tp:treatment-sec sec-type="material" id="SECID0ET4BG"><title>Additional specimens examined.</title><p>China. Yunnan Province: Lijiang, Elephant Hill, 1 August 2011, Q. Cai 495 (<named-content xmlns:xlink="http://www.w3.org/1999/xlink" content-type="dwc:institutional_code" xlink:type="simple">HKAS</named-content> 70091); Ninglang, 6 August 2011, L. P. Tang 1459 (<named-content xmlns:xlink="http://www.w3.org/1999/xlink" content-type="dwc:institutional_code" xlink:type="simple">HKAS</named-content> 69920).</p></tp:treatment-sec><tp:treatment-sec sec-type="discussion" id="SECID0EJ5BG"><title>Discussion.</title><p><italic><tp:taxon-name><tp:taxon-name-part taxon-name-part-type="genus" reg="Catathelasma">Catathelasma</tp:taxon-name-part> <tp:taxon-name-part taxon-name-part-type="species" reg="subalpinum">subalpinum</tp:taxon-name-part></tp:taxon-name></italic> is closely related to <italic><tp:taxon-name><tp:taxon-name-part taxon-name-part-type="genus" reg="Catathelasma">C.</tp:taxon-name-part> <tp:taxon-name-part taxon-name-part-type="species" reg="laorentou">laorentou</tp:taxon-name-part></tp:taxon-name></italic>, which is also from south-western China. However, <italic><tp:taxon-name><tp:taxon-name-part taxon-name-part-type="genus" reg="Catathelasma">C.</tp:taxon-name-part> <tp:taxon-name-part taxon-name-part-type="species" reg="subalpinum">subalpinum</tp:taxon-name-part></tp:taxon-name></italic> differs by its higher elevation distribution and its association with <italic><tp:taxon-name><tp:taxon-name-part taxon-name-part-type="genus" reg="Pinus">Pinus</tp:taxon-name-part> <tp:taxon-name-part taxon-name-part-type="species" reg="densata">densata</tp:taxon-name-part></tp:taxon-name></italic>, while <italic><tp:taxon-name><tp:taxon-name-part taxon-name-part-type="genus" reg="Catathelasma">C.</tp:taxon-name-part> <tp:taxon-name-part taxon-name-part-type="species" reg="laorentou">laorentou</tp:taxon-name-part></tp:taxon-name></italic> has pale yellow to greyish-yellow basidiomes, associations with <italic><tp:taxon-name><tp:taxon-name-part taxon-name-part-type="genus" reg="Pinus">P.</tp:taxon-name-part> <tp:taxon-name-part taxon-name-part-type="species" reg="yunnanensis">yunnanensis</tp:taxon-name-part></tp:taxon-name></italic> and <italic><tp:taxon-name><tp:taxon-name-part taxon-name-part-type="genus" reg="Keteleeria">Keteleeria</tp:taxon-name-part> <tp:taxon-name-part taxon-name-part-type="species" reg="evelyniana">evelyniana</tp:taxon-name-part></tp:taxon-name></italic> forests and is comparatively more common than <italic><tp:taxon-name><tp:taxon-name-part taxon-name-part-type="genus" reg="Catathelasma">C.</tp:taxon-name-part> <tp:taxon-name-part taxon-name-part-type="species" reg="subalpinum">subalpinum</tp:taxon-name-part></tp:taxon-name></italic>. Besides, <italic><tp:taxon-name><tp:taxon-name-part taxon-name-part-type="genus" reg="Catathelasma">C.</tp:taxon-name-part> <tp:taxon-name-part taxon-name-part-type="species" reg="subalpinum">subalpinum</tp:taxon-name-part></tp:taxon-name></italic> has much fewer oleiferous hyphae in the pileipellis. In addition, phylogenetic trees, reconstructed from <abbrev xmlns:xlink="http://www.w3.org/1999/xlink" xlink:title="internal transcribed spacer" id="ABBRID0ETBAI" xlink:type="simple">ITS</abbrev>, 28S, <abbrev xmlns:xlink="http://www.w3.org/1999/xlink" xlink:title="translation elongation factor 1-α" id="ABBRID0EXBAI" xlink:type="simple">TEF1</abbrev> and concatenated <abbrev xmlns:xlink="http://www.w3.org/1999/xlink" xlink:title="internal transcribed spacer" id="ABBRID0E2BAI" xlink:type="simple">ITS</abbrev>-<abbrev xmlns:xlink="http://www.w3.org/1999/xlink" xlink:title="large subunit" id="ABBRID0E6BAI" xlink:type="simple">LSU</abbrev>-<abbrev xmlns:xlink="http://www.w3.org/1999/xlink" xlink:title="translation elongation factor 1-α" id="ABBRID0EDCAI" xlink:type="simple">TEF1</abbrev>, support the separation of <italic><tp:taxon-name><tp:taxon-name-part taxon-name-part-type="genus" reg="Catathelasma">C.</tp:taxon-name-part> <tp:taxon-name-part taxon-name-part-type="species" reg="subalpinum">subalpinum</tp:taxon-name-part></tp:taxon-name></italic> from <italic><tp:taxon-name><tp:taxon-name-part taxon-name-part-type="genus" reg="Catathelasma">C.</tp:taxon-name-part> <tp:taxon-name-part taxon-name-part-type="species" reg="laorentou">laorentou</tp:taxon-name-part></tp:taxon-name></italic>.</p><p><italic><tp:taxon-name><tp:taxon-name-part taxon-name-part-type="genus" reg="Catathelasma">Catathelasma</tp:taxon-name-part> <tp:taxon-name-part taxon-name-part-type="species" reg="subalpinum">subalpinum</tp:taxon-name-part></tp:taxon-name></italic> is also morphologically similar to <italic><tp:taxon-name><tp:taxon-name-part taxon-name-part-type="genus" reg="Catathelasma">C.</tp:taxon-name-part> <tp:taxon-name-part taxon-name-part-type="species" reg="ventricosum">ventricosum</tp:taxon-name-part></tp:taxon-name></italic> Peck) Singer in general appearance. However, <italic><tp:taxon-name><tp:taxon-name-part taxon-name-part-type="genus" reg="Catathelasma">C.</tp:taxon-name-part> <tp:taxon-name-part taxon-name-part-type="species" reg="subalpinum">subalpinum</tp:taxon-name-part></tp:taxon-name></italic> is found in coniferous forest dominated by <italic><tp:taxon-name><tp:taxon-name-part taxon-name-part-type="genus" reg="Pinus">Pinus</tp:taxon-name-part> <tp:taxon-name-part taxon-name-part-type="species" reg="densata">densata</tp:taxon-name-part></tp:taxon-name></italic> in south-western China, while <italic><tp:taxon-name><tp:taxon-name-part taxon-name-part-type="genus" reg="Catathelasma">C.</tp:taxon-name-part> <tp:taxon-name-part taxon-name-part-type="species" reg="ventricosum">ventricosum</tp:taxon-name-part></tp:taxon-name></italic> is associated with hardwood trees in south-eastern North America (<xref ref-type="bibr" rid="B25">Singer 1940</xref>); <italic><tp:taxon-name><tp:taxon-name-part taxon-name-part-type="genus" reg="Catathelasma">C.</tp:taxon-name-part> <tp:taxon-name-part taxon-name-part-type="species" reg="subalpinum">subalpinum</tp:taxon-name-part></tp:taxon-name></italic> has abundant clamp connections in all tissues and longer stipes measuring 11–14 × 3–5.5 cm (compared to the 4–5 × 4 cm for <italic><tp:taxon-name><tp:taxon-name-part taxon-name-part-type="genus" reg="Catathelasma">C.</tp:taxon-name-part> <tp:taxon-name-part taxon-name-part-type="species" reg="ventricosum">ventricosum</tp:taxon-name-part></tp:taxon-name></italic>).</p><p><italic><tp:taxon-name><tp:taxon-name-part taxon-name-part-type="genus" reg="Catathelasma">Catathelasma</tp:taxon-name-part> <tp:taxon-name-part taxon-name-part-type="species" reg="singeri">singeri</tp:taxon-name-part></tp:taxon-name></italic> from USA is morphologically somewhat similar to <italic><tp:taxon-name><tp:taxon-name-part taxon-name-part-type="genus" reg="Catathelasma">C.</tp:taxon-name-part> <tp:taxon-name-part taxon-name-part-type="species" reg="subalpinum">subalpinum</tp:taxon-name-part></tp:taxon-name></italic>. However, <italic><tp:taxon-name><tp:taxon-name-part taxon-name-part-type="genus" reg="Catathelasma">C.</tp:taxon-name-part> <tp:taxon-name-part taxon-name-part-type="species" reg="singeri">singeri</tp:taxon-name-part></tp:taxon-name></italic> has a slimy viscid pileus that is more similar to species within the genus <italic><tp:taxon-name><tp:taxon-name-part taxon-name-part-type="genus" reg="Hygrophorus">Hygrophorus</tp:taxon-name-part></tp:taxon-name></italic> Fr. (<xref ref-type="bibr" rid="B18">Mitchel and Smith 1978</xref>), smaller basidiomes (pileus around 6 cm, stipe 4 × 1.2 cm) compared with those of <italic><tp:taxon-name><tp:taxon-name-part taxon-name-part-type="genus" reg="Catathelasma">C.</tp:taxon-name-part> <tp:taxon-name-part taxon-name-part-type="species" reg="subalpinum">subalpinum</tp:taxon-name-part></tp:taxon-name></italic> (pileus up to15 cm, stipe 11–14 × 3–5.5 cm) and narrow, basidiole-like cheilocystidia.</p><p><italic><tp:taxon-name><tp:taxon-name-part taxon-name-part-type="genus" reg="Catathelasma">Catathelasma</tp:taxon-name-part> <tp:taxon-name-part taxon-name-part-type="species" reg="evanescens">evanescens</tp:taxon-name-part></tp:taxon-name></italic>, which was described from Wyoming (USA), is similar in general appearance and also has a high elevation distribution. However, <italic><tp:taxon-name><tp:taxon-name-part taxon-name-part-type="genus" reg="Catathelasma">C.</tp:taxon-name-part> <tp:taxon-name-part taxon-name-part-type="species" reg="evanescens">evanescens</tp:taxon-name-part></tp:taxon-name></italic> has obvious distant lamellae, a hollow stipe, a volva-like veil around the base of the stipe and longer but narrower basidiospores measuring 14–17.5 × 3–5 μm, according to <xref ref-type="bibr" rid="B16">Lovejoy (1910)</xref>.</p><fig id="F4" position="float" orientation="portrait"><object-id xmlns:xlink="http://www.w3.org/1999/xlink" content-type="doi" xlink:type="simple">10.3897/mycokeys.62.36633.figure4</object-id><object-id xmlns:xlink="http://www.w3.org/1999/xlink" content-type="arpha" xlink:type="simple">A74C2242-48B9-594F-BDD8-B08CA24891D3</object-id><label>Figure 4.</label><caption><p>Microscopic features of <italic><tp:taxon-name><tp:taxon-name-part taxon-name-part-type="genus" reg="Catathelasma">Catathelasma</tp:taxon-name-part> <tp:taxon-name-part taxon-name-part-type="species" reg="subalpinum">subalpinum</tp:taxon-name-part></tp:taxon-name></italic> (<named-content xmlns:xlink="http://www.w3.org/1999/xlink" content-type="dwc:institutional_code" xlink:type="simple">HKAS</named-content> 67751). <bold>A</bold> Basidiospores <bold>B</bold> Basidia <bold>C</bold> Pileipellis. Oleiferous hyphae are indicated by thick-walled hyphae. Scale bars: 10 μm.</p></caption><graphic xmlns:xlink="http://www.w3.org/1999/xlink" xlink:href="mycokeys-62-123-g004.jpg" position="float" orientation="portrait" xlink:type="simple" id="oo_376060.jpg"><uri content-type="original_file" xlink:type="simple">https://binary.pensoft.net/fig/376060</uri></graphic></fig></tp:treatment-sec><tp:treatment-sec><!--Section generated to contain objects referenced in tp:taxon-treatment.--><fig id="F2" position="float" orientation="portrait"><object-id xmlns:xlink="http://www.w3.org/1999/xlink" content-type="doi" xlink:type="simple">10.3897/mycokeys.62.36633.figure2</object-id><object-id xmlns:xlink="http://www.w3.org/1999/xlink" content-type="arpha" xlink:type="simple">6A2ABE07-7AF2-5398-8FB3-2579189F65CB</object-id><label>Figure 2.</label><caption><p>Basidiomes of <italic><tp:taxon-name><tp:taxon-name-part taxon-name-part-type="genus" reg="Catathelasma">Catathelasma</tp:taxon-name-part></tp:taxon-name></italic> species in China. <bold>A</bold><italic><tp:taxon-name><tp:taxon-name-part taxon-name-part-type="genus" reg="Catathelasma">Catathelasma</tp:taxon-name-part> <tp:taxon-name-part taxon-name-part-type="species" reg="laorentou">laorentou</tp:taxon-name-part></tp:taxon-name></italic> (<named-content xmlns:xlink="http://www.w3.org/1999/xlink" content-type="dwc:institutional_code" xlink:type="simple">HKAS</named-content> 92245) <bold>B</bold><italic><tp:taxon-name><tp:taxon-name-part taxon-name-part-type="genus" reg="Catathelasma">Catathelasma</tp:taxon-name-part> <tp:taxon-name-part taxon-name-part-type="species" reg="subalpinum">subalpinum</tp:taxon-name-part></tp:taxon-name></italic> (<named-content xmlns:xlink="http://www.w3.org/1999/xlink" content-type="dwc:institutional_code" xlink:type="simple">HKAS</named-content> 67751) <bold>C</bold><italic><tp:taxon-name><tp:taxon-name-part taxon-name-part-type="genus" reg="Catathelasma">Catathelasma</tp:taxon-name-part> <tp:taxon-name-part taxon-name-part-type="species" reg="imperiale">imperiale</tp:taxon-name-part></tp:taxon-name></italic> (<named-content xmlns:xlink="http://www.w3.org/1999/xlink" content-type="dwc:institutional_code" xlink:type="simple">HKAS</named-content> 79952) <bold>D</bold> Young <italic><tp:taxon-name><tp:taxon-name-part taxon-name-part-type="genus" reg="Catathelasma">Catathelasma</tp:taxon-name-part> <tp:taxon-name-part taxon-name-part-type="species" reg="imperiale">imperiale</tp:taxon-name-part></tp:taxon-name></italic> (<named-content xmlns:xlink="http://www.w3.org/1999/xlink" content-type="dwc:institutional_code" xlink:type="simple">HKAS</named-content> 84299) in association with roots of <italic><tp:taxon-name><tp:taxon-name-part taxon-name-part-type="genus" reg="Picea">Picea</tp:taxon-name-part> <tp:taxon-name-part taxon-name-part-type="species" reg="asperata">asperata</tp:taxon-name-part></tp:taxon-name></italic> Mast. Scale bars: 2.5 cm.</p></caption><graphic xmlns:xlink="http://www.w3.org/1999/xlink" xlink:href="mycokeys-62-123-g002.jpg" position="float" orientation="portrait" xlink:type="simple" id="oo_376058.jpg"><uri content-type="original_file" xlink:type="simple">https://binary.pensoft.net/fig/376058</uri></graphic></fig></tp:treatment-sec><ref-list><ref id="B25"><mixed-citation xmlns:xlink="http://www.w3.org/1999/xlink" xlink:type="simple"><person-group><name name-style="western"><surname>Singer</surname><given-names>R</given-names></name></person-group> (<year>1940</year>) <article-title>Notes sur quelques Basidiomycètes.</article-title><source>Revue de Mycologie</source><volume>5</volume>: <fpage>3</fpage>–<lpage>13</lpage>.</mixed-citation></ref><ref id="B18"><mixed-citation xmlns:xlink="http://www.w3.org/1999/xlink" xlink:type="simple"><person-group><name name-style="western"><surname>Mitchel</surname><given-names>DH</given-names></name><name name-style="western"><surname>Smith</surname><given-names>AH</given-names></name></person-group> (<year>1978</year>) <article-title>Notes on Colorado fungi III: new and interesting mushrooms from the aspen zone.</article-title><source>Mycologia</source><volume>70</volume>: <fpage>1040</fpage>–<lpage>1063</lpage>. <ext-link xlink:type="simple" ext-link-type="doi" xlink:href="10.2307/3759137">https://doi.org/10.2307/3759137</ext-link></mixed-citation></ref><ref id="B16"><mixed-citation xmlns:xlink="http://www.w3.org/1999/xlink" xlink:type="simple"><person-group><name name-style="western"><surname>Lovejoy</surname><given-names>RH</given-names></name></person-group> (<year>1910</year>) <article-title>Some new saprophytic fungi of the middle Rocky Mountain region.</article-title><source>Botanical Gazette, Crawfordsville</source><volume>50</volume>(<issue>3</issue>): <fpage>383</fpage>–<lpage>385</lpage>. <ext-link xlink:type="simple" ext-link-type="doi" xlink:href="10.1086/330381">https://doi.org/10.1086/330381</ext-link></mixed-citation></ref></ref-list></tp:taxon-treatment>
